# Supplementary material for: Synthesis, Self-Assembly, and Cell Responses of Aromatic IKVAV Peptide Amphiphiles
Source: Molecules. 2022 Jun 27;27(13):4115. doi: 10.3390/molecules27134115 (PMC9267992; doi:10.3390/molecules27134115)
Supplement: Supplementary file 1 [file molecules-27-04115-s001.zip]

Archive with 1 entries (1 files):
- molecules-1710426-supplementary.pdf
